# Supplementary material for: Mindreading in the balance: adults' mediolateral leaning and anticipatory looking foretell others’ action preparation in a false-belief interactive task
Source: R Soc Open Sci. 2020 Jan 29;7(1):191167. doi: 10.1098/rsos.191167 (PMC7029919; doi:10.1098/rsos.191167)
Supplement: Supplementary Material [file rsos191167supp1.xlsx]

## Sheet: Key
Participant
Age
Gender	1=male;2=female
Condition	1=False Belief; 2=True Belief
Percent of Fixation Duration Now Full Box	Percentage of time fixating to now-full box
Percent of Fixation Duration Now Empty Box	Percentage of time fixating to now-empty box
Percent of Fixation Duration Neither Boxes	Percentage of time fixating to neither box
First fixation	First fixated box; 1=now-full box;2=now-empty box;3=neither
Average Leaning	Average dispacement from body midline ; + values=towards now-full box; - values=towards now-empty box
Final Helping Action	Participant helps to: 0 = Open Now-Empty Box; 1 = Open Now-Full Box
Q1 (Explain why you went to that box)	Code: 1 = Fact; 2 = Ability; 3 = Mental State
Q2 (Explain why you didn't go to the alternative box)	Code: 1 = Fact; 2 = Ability; 3 = Mental State

## Sheet: Summary
Participant	Age	Gender	Condition	Percent of Fixation Duration Now Full Box	Percent of Fixation Duration Now Empty Box	Percent of Fixation Duration Neither Boxes	First Fixation	Average leaning	Final Helping Action	Q1 Code (Explain why you went to that box)	Q2 Code (Explain wjhy you didn't go to the alternative box)
28	21	2	2	0	0	100	3		0	1	1
29	18	2	2	14.2771	0	85.7229	1	0.196451	0	1	1
30	18	2	2	0	0	100	3	-0.0293881	0	2	1
31	19	2	2	23.1887	0	76.8113	1	0.191184	0	1	1
32	19	2	2	10.4112	3.99742	85.5914	1	0.00206579	0	2	2
33	19	1	2	52.0779	0	47.9221	1	-0.624338	0	2	3
35	18	2	2	0	0	100	3	6.53907	0	2	3
36	20	2	2	0	0	100	3		0	1	1
38	19	2	2	0	0	100	3	0.0472374	0	2	2
40	18	1	2	0	0	100	3	0.159379	0	1	1
41	18	2	2	4.99646	26.6508	68.3527	2	0.0724705	0	2	2
42	18	2	2	15.8254	0	84.1746	1		0	2	3
43	19	2	2	41.326	0	58.674	1	0.0380975	0	1	2
44	19	2	2	0	0	100	3		0	2	2
45	19	2	2	21.8706	0	78.1294	1	0.0988296	0	1	3
46	18	2	2	0	7.44217	92.5578	2	0.303466	0	2	1
47	19	2	2	0	20.0938	79.9062	2	-0.131375	1	3	3
48	18	2	2	35.299	4.06598	60.635	1	0.149697	1	3	1
51	23	1	2	26.3628	9.04946	64.5877	2	0.0458694	0	1	3
52	18	1	2	12.8057	9.35807	77.8362	2	0.277913	0	3	1
53	19	2	2	15.1583	0	84.8417	1	-0.250111	0	2	2
55	18	1	2	0	0	100	3	0.11687	0
56	18	2	2	0	0	100	3	-0.0612355	0	2	2
57	18	1	2	41.4265	0	58.5735	1	0.551648	1	3	3
58	22	2	1	0	0	100	3	0.0343951	0	1	3
59	18	2	1	3.61333	0	96.3867	1	-0.557437	0	3	3
60	20	1	1	0	0	100	3	0.0274157	0	2	3
61	19	2	1	0	0	100	3	0.0177136	0	2	3
62	19	2	1	0	13.57	86.43	2	-0.362052	0	2	1
63	20	2	1	0	9.03267	90.9673	2	0.944562	0	2	1
64	19	2	1	0	0	100	3	-0.00314816	0	2	3
66	18	2	1	6.83797	6.83795	86.3241	1	0.0365513	0	2	1
67	18	2	1	6.82546	4.38768	88.7869	1	0.178148	0	2	2
69	19	2	1	0	40.0361	59.9639	3	0.13163	0	2	2
70	20	2	1	0	0	100	2	-1.40081	0	2	3
71	24	1	1	0	6.97227	93.0277	3	-0.212398	0	3	1
73	25	1	1	0	0	100	2	0.0327092	1	3	1
74	18	1	1	0	5.99645	94.0035	3	-0.29206	1	1	1
75	18	2	1	0	41.9099	58.0901	2	0.0844683	0	1	2
76	21	2	1	0	0	100	2	-0.29743	1	3	3
77	18	2	1	0	0	100	3	-0.211116	0	2	2
78	22	2	1	0	0	100	3	-0.0300823	0	2	1
